# Supplementary material for: Coverage with Timely Administered Vaccination against Hepatitis B Virus and Its Influence on the Prevalence of HBV Infection in the Regions of Different Endemicity
Source: Vaccines (Basel). 2021 Jan 23;9(2):82. doi: 10.3390/vaccines9020082 (PMC7912110; doi:10.3390/vaccines9020082)
Supplement: Supplementary file 1 [file vaccines-09-00082-s001.zip]

Archive with 2 entries (2 files):
- Supplementary Figure S1.pdf
- Supplementary Table S1.docx
